# Supplementary material for: Role of Preoperative Breast MRI in Predicting Tumor-Infiltrating Lymphocytes in Breast Cancer: Is There an Association with Tumor Biological Subtypes?
Source: Biomedicines. 2025 Jun 2;13(6):1364. doi: 10.3390/biomedicines13061364 (PMC12189808; doi:10.3390/biomedicines13061364)
Supplement: Supplementary file 1 [file biomedicines-13-01364-s001.zip]

Archive with 1 entries (1 files):
- biomedicines-3619428-supplementary.pdf
